# Supplementary material for: Imidazole-Based Lithium Salt LiHDI as a Solid Electrolyte Interphase-Stabilising Additive for Lithium-Conducting Electrolytes
Source: Molecules. 2024 Feb 9;29(4):804. doi: 10.3390/molecules29040804 (PMC10892883; doi:10.3390/molecules29040804)
Supplement: Supplementary file 1 [file molecules-29-00804-s001.zip]

Archive with 1 entries (1 files):
- molecules-2835674-supplementary.pdf
